# Supplementary material for: Interleukin-1β (C-511T) Genetic Variant and Major Depressive Disorder: A Systematic Review
Source: Int J Mol Sci. 2026 Jul 3;27(13):5974. doi: 10.3390/ijms27135974 (PMC13361593; doi:10.3390/ijms27135974)
Supplement: Supplementary file 1 [file ijms-27-05974-s001.zip]

Archive with 1 entries (1 files):
- ijms-4055564-supplementary.pdf
